# Supplementary material for: Impact of Organic and Conventional Husbandry Systems on the Gut Microbiome and Resistome in Pigs
Source: Microorganisms. 2025 Sep 16;13(9):2161. doi: 10.3390/microorganisms13092161 (PMC12472612; doi:10.3390/microorganisms13092161)
Supplement: Supplementary file 1 [file microorganisms-13-02161-s001.zip]

Archive with 4 entries (4 files):
- S1_Diet_Composition.xlsx
- S2_Sample_Information.xlsx
- S3_Antibiotic_Usage.xlsx
- S4_AST_Results.xlsx
