# Supplementary material for: Impact of Organic and Conventional Husbandry Systems on the Gut Microbiome and Resistome in Pigs
Source: Microorganisms. 2025 Sep 16;13(9):2161. doi: 10.3390/microorganisms13092161 (PMC12472612; doi:10.3390/microorganisms13092161)
Supplement: Supplementary file 1 [file microorganisms-13-02161-s001.zip › S1_Diet_Composition.xlsx]

## Sheet: organic_piglet_rearing
Organic piglet rearing
Composition:
Organic barley
Organic wheat
Organic soy cake, heated
Organic soybeans, steam-heated
Organic corn
Potato protein
Organic cereal bran
Organic oats
Organic dried beet pulp, desugared
Organic molasses
Monocalcium phosphate
Calcium carbonate
Analytical components:
17.5% Crude protein
4.1% Crude fat
4.5% Crude fiber
4.7% Crude ash
1% Lysine
0.3% Methionine
0.7% Calcium
0.55% Phosphorus
0.22% Sodium
MJ ME/ kg
13.2
Technological additives:
0.04% propionic acid
0.77% formic acid
0.27% lactic acid
0.5% sodium formate

## Sheet: conventional_piglet_rearing
Conventional piglet rearing
Composition:
Barley
Wheat
Soybean extract meal, steam-heated
Barley broken down
Wheat broken down
Soy (bean) protein concentrate
Soybean oil
Oatmeal
Corn broken down
Lactose
Monocalcium phosphate
Calcium carbonate
Vegetable fat (shea and palm kernel oil)
Saccharose
Sodium chloride
Soybeans, steam-heated
Cellu-Ligno-Carbon Isolate
Feed sugar
Magnesium oxide
Analytical components:
17.5% Crude protein
4.5% Crude fat
4.0% Crude fiber
5.4% Crude ash
1.28% Lysine
0.41% Methionine
0.7% Calcium
0.54% Phosphorus
0.25% Sodium
MJ ME/ kg
13.6
Additives
Vitamin A
Vitamin D as Vit. D3
Iron as iron (II) sulfate
Iodine as potassium iodide
Copper as copper (II) sulfate
Manganese as manganese (II) oxide
Selenium as sodium selenite
Zinc as zinc oxide
Hydroxy analogue of methionine
467FTU 6-Phytase
250EPU Endo-1,4-b-Xylanas
Lactic acid
Formic acid
Natrolite-phonolite E566
