# Supplementary material for: Impact of Organic and Conventional Husbandry Systems on the Gut Microbiome and Resistome in Pigs
Source: Microorganisms. 2025 Sep 16;13(9):2161. doi: 10.3390/microorganisms13092161 (PMC12472612; doi:10.3390/microorganisms13092161)
Supplement: Supplementary file 1 [file microorganisms-13-02161-s001.zip › S2_Sample_Information.xlsx]

## Sheet: pooled_fecal_samples_pigs
sample	date	husbandry	age in days	breed
M1175	2021-12-20	conventional	52	German Landrace
M1176	2021-12-20	conventional	52	German Landrace
M1177	2022-01-04	conventional	67	German Landrace
M1178	2022-01-04	conventional	67	German Landrace
M1179	2022-02-10	conventional	63	German Landrace
M1180	2022-02-10	conventional	63	German Landrace
M1181	2022-03-28	conventional	67	German Landrace
M1182	2022-03-28	conventional	67	German Landrace
M1183	2022-05-30	conventional	67	German Landrace
M1184	2022-05-30	conventional	67	German Landrace
M1185	2022-07-08	conventional	64	German Landrace
M1186	2022-07-08	conventional	64	German Landrace
M1187	2022-09-12	conventional	67	German Landrace
M1188	2022-09-12	conventional	67	German Landrace
M1189	2022-11-10	conventional	63	German Landrace
M1190	2022-11-10	conventional	63	German Landrace
M1191	2022-12-21	conventional	62	German Landrace
M1192	2022-12-21	conventional	62	German Landrace
M1193	2023-04-04	conventional	61	German Landrace
M1194	2023-04-04	conventional	61	German Landrace
M1195	2023-05-30	conventional	54	German Landrace
M1196	2023-05-30	conventional	54	German Landrace
M1197	2023-09-18	conventional	60	German Landrace
M1198	2023-09-18	conventional	60	German Landrace
M1199	2023-11-06	conventional	67	German Landrace
M1200	2023-11-06	conventional	67	German Landrace
M1203	2021-12-20	organic	67	German Landrace
M1204	2021-12-20	organic	67	German Landrace
M1205	2022-02-10	organic	70	German Landrace
M1206	2022-02-10	organic	70	German Landrace
M1207	2022-04-04	organic	67	German Landrace
M1208	2022-04-04	organic	67	German Landrace
M1209	2022-05-30	organic	67	German Landrace
M1210	2022-05-30	organic	67	German Landrace
M1211	2022-07-08	organic	57	German Landrace
M1212	2022-07-08	organic	57	German Landrace
M1213	2022-09-12	organic	67	German Landrace
M1214	2022-09-12	organic	67	German Landrace
M1215	2022-11-10	organic	70	German Landrace
M1216	2022-11-10	organic	70	German Landrace
M1217	2022-12-21	organic	62	German Landrace
M1218	2022-12-21	organic	62	German Landrace
M1219	2023-04-04	organic	54	German Landrace
M1220	2023-04-04	organic	54	German Landrace
M1221	2023-05-30	organic	60	German Landrace
M1222	2023-05-30	organic	60	German Landrace
M1224	2023-09-18	organic	60	German Landrace
M1225	2023-09-18	organic	60	German Landrace
M1226	2023-11-06	organic	60	German Landrace
M1227	2023-11-06	organic	60	German Landrace
