# Supplementary material for: Impact of Organic and Conventional Husbandry Systems on the Gut Microbiome and Resistome in Pigs
Source: Microorganisms. 2025 Sep 16;13(9):2161. doi: 10.3390/microorganisms13092161 (PMC12472612; doi:10.3390/microorganisms13092161)
Supplement: Supplementary file 1 [file microorganisms-13-02161-s001.zip › S3_Antibiotic_Usage.xlsx]

## Sheet: during_sampling
Antibiotic (trade name)	Antibiotic class	Date	Dispensed unit	number of treated animals
Procapen, 300 mg/ml	Beta-lactam	22.12.2021	1,00	3
Procapen, 300 mg/ml	Beta-lactam	03.12.2021	1,00	1
Procapen, 300 mg/ml	Beta-lactam	07.04.2022	1,00	1
Procapen, 300 mg/ml	Beta-lactam	10.03.2022	1,00	1
Procapen, 300 mg/ml	Beta-lactam	21.02.2022	1,00	1
Procapen, 300 mg/ml	Beta-lactam	16.02.2022	1,00	1
Synulox RTU 100 ml	Beta-lactam	07.02.2022	1,00	20
Procapen, 300 mg/ml	Beta-lactam	27.01.2022	1,00	1
Procapen, 300 mg/ml	Beta-lactam	14.01.2022	1,00	1
Cyclo Spray 2,45%	Tetracycline	07.01.2022	2,00	4
Synulox RTU 100 ml	Beta-lactam	16.12.2022	1,00	3
Procapen, 300 mg/ml	Beta-lactam	16.12.2022	2,00	4
Procapen, 300 mg/ml	Beta-lactam	18.11.2022	1,00	2
Procapen, 300 mg/ml	Beta-lactam	14.10.2022	1,00	1
Procapen, 300 mg/ml	Beta-lactam	04.10.2022	1,00	1
Procapen, 300 mg/ml	Beta-lactam	22.09.2022	1,00	1
Synulox RTU 100 ml	Beta-lactam	22.09.2022	1,00	1
Procapen, 300 mg/ml	Beta-lactam	02.09.2022	1,00	2
Procapen, 300 mg/ml	Beta-lactam	17.08.2022	1,00	2
Procapen, 300 mg/ml	Beta-lactam	05.08.2022	1,00	2
Procapen, 300 mg/ml	Beta-lactam	08.07.2022	1,00	1
Procapen, 300 mg/ml	Beta-lactam	28.06.2022	1,00	1
Procapen, 300 mg/ml	Beta-lactam	07.06.2022	1,00	1
Procapen, 300 mg/ml	Beta-lactam	18.05.2022	1,00	1
Procapen, 300 mg/ml	Beta-lactam	09.05.2022	1,00	1
Synulox RTU 100 ml	Beta-lactam	09.05.2022	1,00	3
Procapen, 300 mg/ml	Beta-lactam	29.04.2022	1,00	1
Trimethosel	Sulfonamide + Trimethoprim	27.04.2022	1,00	1
Procapen, 300 mg/ml	Beta-lactam	20.04.2022	1,00	2
Procapen, 300 mg/ml	Beta-lactam	14.04.2022	1,00	1
Procapen, 300 mg/ml	Beta-lactam	22.12.2023	1,00	1
Procapen, 300 mg/ml	Beta-lactam	28.11.2023	2,00	1
Procapen, 300 mg/ml	Beta-lactam	17.11.2023	1,00	2
Procapen, 300 mg/ml	Beta-lactam	30.10.2023	1,00	1
Cyclo Spray 2,45%	Tetracycline	30.10.2023	1,00	5
Cyclo Spray 2,45%	Tetracycline	30.10.2023	1,00	5
Procapen, 300 mg/ml	Beta-lactam	06.10.2023	1,00	1
Procapen, 300 mg/ml	Beta-lactam	25.09.2023	2,00	1
Procapen, 300 mg/ml	Beta-lactam	19.09.2023	1,00	1
Procapen, 300 mg/ml	Beta-lactam	29.08.2023	1,00	1
Procapen, 300 mg/ml	Beta-lactam	11.08.2023	1,00	1
Procapen, 300 mg/ml	Beta-lactam	07.07.2023	1,00	1
Procapen, 300 mg/ml	Beta-lactam	16.06.2023	1,00	1
Procapen, 300 mg/ml	Beta-lactam	07.06.2023	1,00	1
Procapen, 300 mg/ml	Beta-lactam	02.06.2023	1,00	1
Procapen, 300 mg/ml	Beta-lactam	12.05.2023	1,00	1
Procapen, 300 mg/ml	Beta-lactam	04.05.2023	1,00	2
Procapen, 300 mg/ml	Beta-lactam	21.04.2023	1,00	1
Trimethosel	Sulfonamide + Trimethoprim	14.04.2023	2,00	1
Procapen, 300 mg/ml	Beta-lactam	30.03.2023	1,00	1
Procapen, 300 mg/ml	Beta-lactam	21.03.2023	1,00	1
Procapen, 300 mg/ml	Beta-lactam	17.03.2023	1,00	1
Procapen, 300 mg/ml	Beta-lactam	23.02.2023	1,00	2
Procapen, 300 mg/ml	Beta-lactam	17.02.2023	1,00	2
Procapen, 300 mg/ml	Beta-lactam	03.02.2023	1,00	1
Procapen, 300 mg/ml	Beta-lactam	03.02.2023	1,00	1
Procapen, 300 mg/ml	Beta-lactam	30.01.2023	1,00	2
Procapen, 300 mg/ml	Beta-lactam	17.01.2023	1,00	1
Procapen, 300 mg/ml	Beta-lactam	06.01.2023	1,00	2

## Sheet: prior_sampling
Antibiotic (trade name)	Antibiotic class	date	Dispensed unit	number of treated animals
Procapen, 300 mg/ml	Beta-lactam	24.11.2021	1,00	1
Procapen, 300 mg/ml	Beta-lactam	08.11.2021	1,00	1
Procapen, 300 mg/ml	Beta-lactam	02.11.2021	1,00	2
Procapen, 300 mg/ml	Beta-lactam	21.10.2021	1,00	1
Procapen, 300 mg/ml	Beta-lactam	21.10.2021	1,00	1
Procapen, 300 mg/ml	Beta-lactam	07.10.2021	1,00	3
Synulox RTU 100 ml	Beta-lactam	07.10.2021	1,00	5
Procapen, 300 mg/ml	Beta-lactam	21.09.2021	1,00	2
Trimethosel	Sulfonamide + Trimethoprim	21.09.2021	2,00	1
Procapen, 300 mg/ml	Beta-lactam	31.08.2021	4,00	4
Procapen, 300 mg/ml	Beta-lactam	23.08.2021	1,00	2
Procapen, 300 mg/ml	Beta-lactam	10.08.2021	1,00	2
Procapen, 300 mg/ml	Beta-lactam	04.08.2021	1,00	3
Procapen, 300 mg/ml	Beta-lactam	23.07.2021	1,00	1
Synulox RTU 100 ml	Beta-lactam	23.07.2021	1,00	10
Procapen, 300 mg/ml	Beta-lactam	16.07.2021	1,00	1
Procapen, 300 mg/ml	Beta-lactam	01.07.2021	1,00	2
Procapen, 300 mg/ml	Beta-lactam	07.06.2021	1,00	1
Procapen, 300 mg/ml	Beta-lactam	21.05.2021	1,00	1
Procapen, 300 mg/ml	Beta-lactam	17.05.2021	1,00	1
Trimethosel	Sulfonamide + Trimethoprim	17.05.2021	1,00	1
Procapen, 300 mg/ml	Beta-lactam	07.05.2021	1,00	1
Synulox RTU	Beta-lactam	19.04.2021	1,00	7
Procapen, 300 mg/ml	Beta-lactam	19.04.2021	1,00	2
Procapen, 300 mg/ml	Beta-lactam	09.04.2021	1,00	2
Procapen, 300 mg/ml	Beta-lactam	01.04.2021	1,00	1
Procapen, 300 mg/ml	Beta-lactam	26.03.2021	1,00	2
Procapen, 300 mg/ml	Beta-lactam	19.03.2021	1,00	1
Synulox RTU	Beta-lactam	05.02.2021	1,00	9
Procapen, 300 mg/ml	Beta-lactam	05.02.2021	1,00	2
