# Supplementary material for: Impact of Organic and Conventional Husbandry Systems on the Gut Microbiome and Resistome in Pigs
Source: Microorganisms. 2025 Sep 16;13(9):2161. doi: 10.3390/microorganisms13092161 (PMC12472612; doi:10.3390/microorganisms13092161)
Supplement: Supplementary file 1 [file microorganisms-13-02161-s001.zip › S4_AST_Results.xlsx]

## Sheet: Tabelle1
Designation	husbandry	ESBL	Ampicillin	Ampicillin/Clavulansäure	Cefalexin	Cefalotin	Cefoperazon	Ceftiofur	Cefquinom	Gentamicin	Neomycin	Flumequin	Enrofloxacin	Marbofloxacin	Tetracyclin	Trimethoprim/Sulfamethoxaxol
3945	organic	NEG	S	S	S	S	S	S	S	S	S	S	S	S	S	S
3946	organic	NEG	S	S	S	S	S	S	S	S	S	S	S	S	S	S
3947	organic	NEG	S	S	S	S	S	S	S	S	S	S	S	S	S	S
3948	organic	NEG	S	S	S	S	S	S	S	S	S	S	S	S	S	S
3949	organic	NEG	S	S	S	S	S	S	S	S	S	S	S	S	S	S
3950	conventional	NEG	S	S	S	S	S	S	S	S	S	S	S	S	S	S
3951	conventional	NEG	S	S	S	S	S	S	S	S	S	S	S	S	S	S
3952	conventional	NEG	S	S	S	S	S	S	S	S	S	S	S	S	R	S
3953	conventional	NEG	S	S	S	S	S	S	S	S	S	S	S	S	R	S
3954	conventional	NEG	S	S	S	S	S	S	S	S	S	S	S	S	S	S
3955	conventional	NEG	S	S	S	S	S	S	S	S	S	S	S	S	S	S
3956	conventional	NEG	S	S	S	S	S	S	S	S	S	S	S	S	R	S
3977	organic	NEG	S	S	S	S	S	S	S	S	S	S	S	S	R	S
3978	organic	NEG	S	S	S	S	S	S	S	S	S	S	S	S	S	S
3979	organic	NEG	S	S	S	S	S	S	S	S	S	S	S	S	S	S
3980	organic	NEG	S	S	S	S	S	S	S	S	S	S	S	S	R	S
3981	organic	NEG	S	S	S	S	S	S	S	S	S	S	S	S	S	S
3982	organic	NEG	S	S	S	S	S	S	S	S	S	S	S	S	R	S
3983	organic	NEG	S	S	S	S	S	S	S	S	S	S	S	S	S	S
3985	conventional	NEG	S	S	S	S	S	S	S	S	S	S	S	S	S	S
3986	conventional	NEG	I	S	S	I	S	S	S	S	S	S	S	S	S	R
3987	conventional	NEG	S	S	S	S	S	S	S	S	S	S	S	S	S	S
3988	conventional	NEG	S	S	S	S	S	S	S	S	S	S	S	S	S	S
3989	conventional	NEG	S	S	S	S	S	S	S	S	S	S	S	S	S	S
3991	organic	NEG	S	S	S	S	S	S	S	S	S	S	S	S	S	S
3992	conventional	NEG	S	S	S	S	S	S	S	S	S	S	S	S	S	S
3993	conventional	NEG	S	S	S	S	S	S	S	S	S	S	S	S	S	S
3994	conventional	NEG	S	S	S	S	S	S	S	S	S	S	S	S	R	S
3995	conventional	NEG	R	S	S	S	S	S	S	S	S	S	S	S	S	S
3996	conventional	NEG	S	S	S	S	S	S	S	S	S	S	S	S	S	S
3998	organic	NEG	S	S	S	S	S	S	S	S	S	S	S	S	S	S
4275	organic	NEG	S	S	S	S	S	S	S	S	S	S	S	S	R	S
4276	organic	NEG	S	S	S	S	S	S	S	S	S	S	S	S	S	S
4277	conventional	NEG	S	S	S	S	S	S	S	S	S	S	S	S	S	S
4278	conventional	NEG	S	S	S	S	S	S	S	S	S	S	S	S	S	S
4357	conventional	NEG	S	S	S	S	S	S	S	S	S	S	S	S	S	S
4358	conventional	NEG	S	S	S	S	S	S	S	S	S	S	S	S	S	S
4359	organic	NEG	S	S	S	S	S	S	S	S	S	S	S	S	S	S
4360	organic	NEG	S	S	S	S	S	S	S	S	S	S	S	S	S	S
